# Supplementary material for: Genipin Attenuates Diabetic Cognitive Impairment by Reducing Lipid Accumulation and Promoting Mitochondrial Fusion via FABP4/Mfn1 Signaling in Microglia
Source: Antioxidants (Basel). 2022 Dec 29;12(1):74. doi: 10.3390/antiox12010074 (PMC9854533; doi:10.3390/antiox12010074)
Supplement: Supplementary file 1 [file antioxidants-12-00074-s001.zip]

Archive with 1 entries (1 files):
- antioxidants-2105045-supplementary-refreshed-highlight.pdf
